# Supplementary material for: Circulating miRNA Signatures Associated with Atherosclerosis and Cardiometabolic Comorbidities in People with HIV
Source: Med Sci (Basel). 2026 Feb 12;14(1):85. doi: 10.3390/medsci14010085 (PMC12922024; doi:10.3390/medsci14010085)
Supplement: Supplementary file 1 [file medsci-14-00085-s001.zip]

Archive with 1 entries (1 files):
- medsci-4119591-supplementary.pdf
